# Supplementary material for: A regeneration-triggered metabolic adaptation is necessary for cell identity transitions and cell cycle re-entry to support blastema formation and bone regeneration
Source: eLife. 2022 Aug 22;11:e76987. doi: 10.7554/eLife.76987 (PMC9395193; doi:10.7554/eLife.76987)
Supplement: Figure 5—source code 1. [file elife-76987-fig5-code1.zip]

Archive with 1 entries (1 files):
- 11-01-2022-RA-eLife-76987/Figure 5source code.m
